# Supplementary material for: ZnO-Based Nanoparticles for Targeted Cancer Chemotherapy and the Role of Tumor Microenvironment: A Systematic Review
Source: Int J Mol Sci. 2025 Aug 29;26(17):8417. doi: 10.3390/ijms26178417 (PMC12428772; doi:10.3390/ijms26178417)
Supplement: Supplementary file 1 [file ijms-26-08417-s001.zip]

Archive with 1 entries (1 files):
- ijms-3820355-Supplementary Material.pdf
